# Supplementary material for: Study protocol for WHO and UNICEF estimates of global, regional, and national preterm birth rates for 2010 to 2019
Source: PLoS One. 2021 Oct 20;16(10):e0258751. doi: 10.1371/journal.pone.0258751 (PMC8528299; doi:10.1371/journal.pone.0258751)
Supplement: S3 Appendix — (XLS) [file pone.0258751.s003.xls]

## Sheet: Tab1 -Read me-Data dictionary
Tables	Qnr	Variables	Description	Required / Optional	Data type	Format	Range constraints
Country & Source	Q01	ID	Unique identifier	Required	String
	Q02	Country name	Name of the country data is abstracted for	Required	String
	Q03	Iso Code	Internationally recognised three letter country codes for linking names of countries and subdivisions as defined in ISO 3166-1 alpha-3	Required	String
	Q04	Year	Mid point of data reference period	Required	Date	YYYY	The year should be between 2000 and 2020
	Q04a	Year	Start date of data reference period	Required	Date
	Q04b	Year	End date of data reference period	Required	Date
	Q05	Type of year	A marker to show the year is referring to data collection year, median reference year of the study or Publication year of the study.	Required	Coded	1=Data collection year for prospective studies(applicable for admin data) 2=Mid point of the recall period for retrospective studies(applicable for survey and preterm studies)
	Q06	Publication year	Year data published	Optional	Date	YYYY
	Q07	Source type	Source the data abstracted from	Required	Coded	1=CRVS/Administrative data 2=Medical birth/ death registry (linking facility and civil registration data) 3=HMIS(DHIS2) (primarily for low-and middle-income countries) 4=HMIS (other), specify 5=Survey data (DHS) 6=Survey data (MICS) 7=Survey data (other), specify 8=Special studies (for preterm birth data), specify 9=Other, Specify
	Q07a	Source type (Other)	Source the data abstracted from (other source)	Required if Q07 is '4' or '7' or '8'or '9'	String
	Q08	Source name	Name of the source	Optional	String
	Q09	Full citation	Full citation for data extracted from studies	Optional	String
	Q10	Website link	URL address of the institution.	Optional	String
	Q11	Link active	URL link is active	Optional	Boolean	0=No 1=Yes
	Q12	Website is in English	Website is in English	Optional	Boolean	0=No 1=Yes
	Q12a	Website language (other)	What language is website in?	Required if Q12 is '0'	String
	Q13	Focal person	Name and email address of the person the study team can contact or author of the paper	Optional	String
	Q14	Data abstraction source	The source data abstracted from.	Required	Coded	1=Through UN/country consultation 2=Web search 3=Survey data 4=Literature review 5=Data call 6=Other, Specify
	Q14a	Data abstraction source (other)	The method data was abstracted.	Required if Q14 is '6'	String
	Q15	Previous UN database checked/updated	A marker to show that whether old data from previous database has been checked or updated.	Required	Coded	0=No 1=Yes (in Q3/4 2020)
	Q16	Abstraction date	Abstraction date	Required	Date	DD/MM/YYYY
	Q17	Abstractor	Name of abstractor	Required	Coded	1=Yemi 2=Diana 3=Other, specify
	Q17a	Abstractor (Other)	Name of the abstractor (other)	Required if Q17 is '3'	String
Denominators	Q18	Number of all live births	Number of live births in the year	Required	Numerical
	Q19	Weight lower threshold available	Is there a lower threshold for the reporting of livebirths?	Optional	Boolean	0=No 1=Yes
	Q20	Weight lower threshold	What is the lower threshold for reporting?	Required if Q19 is '1'	Coded	1=<1000g 2=<600g 3=<500g 4=<400g 5= Other, specify
	Q20a	Weight lower threshold (other)	What is the lower threshold for reporting?	Required if Q20 is '5'	String
	Q21	Weight upper threshold available	Is there a upper threshold for the reporting of livebirths?	Optional	Boolean	0=No 1=Yes
	Q22	Weight upper threshold	What is the upper threshold for reporting?	Required if Q21 is '1'	Coded	1=>3000g 2=>3500g 3=>4000g 4=>4500g 5= Other, specify
	Q22a	Weight upper threshold (other)	What is the upper threshold for reporting?	Required if Q22 is '5'	String
	Q23	Gestational age lower threshold available	Is there a lower threshold for the reporting of gestational age livebirths?	Optional	Boolean	0=No 1=Yes
	Q24	Gestational age lower threshold	What is the lower threshold for reporting lower gestational age (other)?	Required if Q23 is '1'	Coded	1=<28 weeks 2=<22 weeks 3=<20 weeks 4= Other, specify
	Q24a	Gestational age lower threshold (other)	What is the lower threshold for reporting gestational age (other)?	Required if Q24 is '4'	String
	Q25	Are total number of missing birth weight available?	A marker to show whether total missing livebirth weight are available	Optional	Boolean	0=No 1=Yes
	Q25a	Are % of missing birth weight available?	A marker to show whether total missing livebirth weight are available
	Q26	Total missing birth weight	Number of live births with weight unknown	Required if Q25 is '1'	Numerical
	Q26a	% missing birth weight
	Q27	Number of missing gestational age available?	A marker to show whether data for number of missing livebirth gestational age are available.	Optional	Boolean	0=No 1=Yes
	Q28	Total missing gestational age	Number of live births with unknown gestation	Required if Q27 is '1'	Numerical
	Q29	Number of babies with birthweight	Number of babies with birthweight. Used to calculate proportion of overall livebirths for which SGA estimates are based on	Optional	Numerical
	Q29a	Number of babies with gestational age	Number of babies with gestational age available. Used to calculate proportion of overall livebirths for which SGA estimates are based on	Optional	Numerical
	Q29b	Number of babies with birthweight and gestational age	Number of babies with birthweight and gestational age available. Used to calculate proportion of overall livebirths for which SGA estimates are based on	Optional	Numerical
	Q30	Stillbirth definition	Stillbirths definition	Optional	Coded	0=Not defined 1= Fetal deaths ≥28 weeks 2=Fetal deaths ≥22 weeks 3=Fetal deaths ≥1000 grams 4=Fetal deaths ≥500 grams 5= Fetal deaths ≥28 weeks or 1000 grams 6= Fetal deaths ≥22 weeks or 500 grams 7= Other, specify
	Q30a	Stillbirth definition (other)	Stillbirths definition (other)	Required if Q30 is '7'	String
	Q31	Number of all stillbirths	Number of stillbirths	Optional	Numerical
	Q32	Number of total births	Number of live and still births in the country for the specific year	Optional	Numerical
	Q33	Birthweight data available for stillbirths?'	A marker to show whether data are available for birthweight and gestational age separately for stillbirths.	Required	Boolean	0=No 1=Yes
	Q34	GA data available for stillbirths?'	A marker to show whether data are available for birthweight and gestational age separately for stillbirths.	Required	Boolean	0=No 1=Yes
	Q36	Number of weighed low birth live births (<2500g)	Number of weighed low birth livebirths.	Optional	Numerical
	Q37	Number of LBW (<2500 g)	Number of live-born babies with weight less than 2500 g at birth.	Required	Numerical
	Q38	Number of LBW (2000-2499 g)	Number of live-born babies with weight between 2000 and 2499g at birth.	Optional	Numerical
	Q38a	Number of LBW (1500-2499g)	Number of live-born babies with weight between 1500 and 2499g at birth.	Optional	Numerical
	Q39	Number of LBW (1500-1999g)	Number of live-born babies with weight between 1500 and 1999g at birth.	Optional	Numerical
	Q39a	Number of LBW (1000-1999g)	Number of live-born babies with weight between 1000 and 1999g at birth.	Optional	Numerical
	Q40	Number of LBW (1000-1499g)	Number of live-born babies with weight between 500 and 999g at birth.	Optional	Numerical
	Q40a	Number of LBW (500-1499g)	Number of live-born babies with weight between 500 and 999g at birth.	Optional	Numerical
	Q41	Number of LBW (500-999g)	Number of live-born babies with weight between 500 and 999g at birth.	Optional	Numerical
	Q41a	Number of LBW (<1000g)	Number of live-born babies with weight less than <1000 g at birth.	Optional	Numerical
	Q42	Number of LBW (<500g)	Number of live-born babies with weight less than <500g g at birth.	Optional	Numerical
	Q42a	Number of LBW (<600g)	Number of live-born babies with weight less than <600g at birth.	Optional	Numerical
	Q43	LBW rate definition	LBW rate definition	Optional	Coded	0=Not available 1=Standard definition 2=Other, specify
	Q43a	LBW rate definition(other)	LBW rate definition(other)	Required if Q43 is '2'	Coded
	Q43b	LBW rate	Reported LBW rate calculated as number <2500/number of livebirths.	Optional	Numerical
	Q44	Proportion of LBW (<2500g)	Calculated as number <2500/number weighed of livebirths at birth.	Optional	Numerical
Livebirths-Preterm	Q45	Preterm definition	Babies born alive before 37 weeks of pregnancy are completed, per 100 live births.	Optional	Coded	0=Not available 1=Standard definition 2=Other, specify
	Q45a	Preterm definition (other)	Babies born alive before XX weeks of pregnancy are completed, per 100 live births.	Required if Q45 is '2'	String
	Q46	New preterm births data	Are preterm births data new or from previous database?	Optional	String	1= New 2=Old
	Q47	Method of gestational age assessment	Gestational age assessment method used for babies born alive before 37 weeks of pregnancy are completed.	Required	Coded	0=Not stated 1=Best Obstetric estimate 2=Ultrasound-based assessment Before 14 weeks 3=Ultrasound-based assessment Between 14 and 24 weeks 4=Ultrasound-based assessment After 24 weeks 5=Ultrasound-based assessment, date unknown 6=Last menstrual period 7=Symphysis Fundal Height 8=Postnatal clinical assessment or other, specify
	Q47a	Method of gestational age assessment (Other)	Gestational age assessment method used for babies born alive .	Required if Q47 is '8'	Numerical
	Q48	All preterm births	Data source includes both singleton and multiple livebirths	Optional	Boolean	0=No, singletons only 1=Yes, includes both singleton and multiple births
	Q49	Separate data for singleton and multiple birth	Preterm data available separately for singleton and multiple livebirths	Optional	Boolean	0=No 1=Yes
	Q50	Number of preterm(<37 weeks)	Number of babies born alive before 37 completed weeks of pregnancy	Required	Numerical
	Q51	Number of preterm (32-<37 weeks)	Number of babies born alive between 32 and 36 completed weeks of pregnancy	Optional	Numerical
	Q52	Number of preterm (28-<32 weeks)	Number of babies born alive between 28 and 31 completed weeks of pregnancy	Optional	Numerical
	Q53	Number of preterm (<28 weeks)	Number of babies born alive before 28 completed weeks of pregnancy	Optional	Numerical
	Q54	Number of preterm (<25 weeks)	Number of babies born alive before 25 completed weeks of pregnancy	Optional	Numerical
	Q55	Preterm rate	Reported rate as the percentage of babies born before 37 completed weeks of gestation	Optional	Numerical
	Q56	Proportion of preterm (<37weeks)	Calculated as the percentage of babies born before 37 completed weeks of gestation	Optional	Numerical
	Q57	Preterm births reported by weeks	Are preterm births reported by weeks?	Required	Boolean	0=No 1=Yes
Livebirths-SGA	Q58	SGA data available	Are data for small gestational age available?	Required	Boolean	0=No 1=Yes
	Q59	Reference standard for SGA	Standard used to define size of gestational age	Optional	Coded	0=Not specified 1=INTERGROWTH 2= NICHD fetal growth study 3=WHO fetal growth 4=Alexander 5=Hadlock 6=National reference, specify 7=Other, specify
	Q59a	Reference standard for SGA (Other)	Standard used to define size of gestational age	Required if Q59 is '6' or '7'	String
	Q60	Definition of SGA	Definition of SGA	Required	Coded	0=No detail 1=<10th Centile 2=<5th Centile 3=<3rd Centile 4=<-2SD 5=Other, specify
	Q60a	Definition of SGA (other)	Definition of SGA (other)	Required if Q60 is '5'	String
	Q61	Number of SGA	Number of babies with birth weight small for gestational age	Optional	Numerical
	Q62	Proportion of SGA	Proportion of babies with birth weight small for gestational age	Optional	Numerical
Stillbirths-LBW	Q63	Number of LBW stillbirths (<2500g)	Number of stillbirths with weight less than 2500g.	Optional	Numerical
	Q64	Number of LBW stillbirths (2000-2499g)	Number of stillbirths with weight between 2000 and 2499g.	Optional	Numerical
	Q65	Number of LBW (1500-2499g)	Number of live-born babies with weight between 1500 and 2499g at birth.	Optional	Numerical
	Q66	Number of LBW stillbirths (1500-1999g)	Number of stillbirths with weight between 1500g and 1999g.	Optional	Numerical
	Q66a	Number of stillbirths LBW (1000-1999g)	Number of live-born babies with weight between 1000 and 1999g at birth.	Optional	Numerical
	Q67	Number of LBW stillbirths (1000-1499g)	Number of stillbirths with weight between 1000 and 1499g.	Optional	Numerical
	Q67a	Number of LBW stillbirths (500-1499g)	Number of stillbirths with weight between 1000 and 1499g.	Optional	Numerical
	Q68	Number of LBW stillbirths (500-999g)	Number of stillbirths with weight between 500g and 999g.	Optional	Numerical
	Q68a	Number of LBW stillbirths (<1000g)	Number of stillbirths with weight less than 1000g.	Optional	Numerical
	Q69	Number of LBW stillbirths(<500g)	Number of stillbirths with weight less than <500g.	Optional	Numerical
	Q70	LBW rate for stillbirths	Calculated as number <2500g/number weighed of stillbirths.	Optional	Numerical
	Q71	Proportion of stillbirths LBW (<2500g)	Calculated as number <2500g/number weighed of stillbirths with weight less than 2500 g at birth.	Optional	Numerical
Stillbirths-Preterm	Q72	All preterm stillbirths	Data source includes both singleton and multiple stillbirths	Optional	Boolean	0=No, singletons only 1=Yes, includes both singleton and multiple stillbirths
	Q73	Separate data for singleton and multiple stillbirths	Preterm data available separately for singleton and multiple stillbirths	Optional	Boolean	0=No 1=Yes
	Q74	Number of preterm stillbirhs(<37 weeks)	Number of stillbirths before 37 completed weeks of pregnancy	Optional	Numerical
	Q75	Number of preterm stillbirths(32-<37 weeks)	Number of stillbirthsbetween 32 and 36 completed weeks of pregnancy	Optional	Numerical
	Q76	Number of preterm stillbirths (28-<32 weeks)	Number of stillbirths between 28 and 31 completed weeks of pregnancy	Optional	Numerical
	Q77	Number of preterm stillbirths (<28 weeks)	Number of stillbirths before 28 completed weeks of pregnancy	Optional	Numerical
	Q78	Number of preterm stillbirths (<25 weeks)	Number of babies born alive before 25 completed weeks of pregnancy	Optional	Numerical
	Q79	Preterm rate stillbirths	Reported rate as the percentage of babies born before 37 completed weeks of gestation	Optional	Numerical
	Q80	Proportion of preterm (<37weeks)	Calculated as the percentage of babies born before 37 completed weeks of gestation	Optional	Numerical
	Q81	Preterm stillbirths reported by weeks	Does this database report by weeks?	Required	Boolean	0=No 1=Yes
Neonatal deaths	Q82	Early neonatal death	Number of neonatal death (0-6 days)	Optional	Numerical
	Q83	Neonatal deaths	Number of neonatal death (0-27 days)	Optional	Numerical
